# Supplementary material for: PHB2 affects the virulence of Vip3Aa to Sf9 cells through internalization and mitochondrial stability
Source: Virulence. 2022 Apr 20;13(1):684–97. doi: 10.1080/21505594.2022.2064596 (PMC9037526; doi:10.1080/21505594.2022.2064596)
Supplement: Supplemental Material [file KVIR_A_2064596_SM3393.zip › supplementary/Table S1.xlsx]

## Sheet: Sheet1
Table S1: The identified proteins (partial) from the protein sequence database according to the MS/MS spectra.
	Uniprot accession number	protein name	sequences
1	A0A2H1WYZ0	Tubulin alpha chain	20
2	A0A2H1WYZ1	Tubulin beta chain (Fragment)	19
3	A0A2H1VKZ0	Gamma-tubulin complex component	7
4	A0A2H1WKY2	Heat shock protein 83	55
5	A0A2H1WFA2	Heat shock 70 kDa protein cognate	28
6	A0A5Q0TYW6	Heat shock protein 90 cognate	6
7	A0A2H1VN08	Coatomer subunit alpha	37
8	A0A2H1X373	Coatomer subunit beta	25
9	A0A2H1WIN6	Coatomer subunit gamma	23
10	A0A2H1WMY6	Coatomer subunit delta	15
11	A0A2H1VFY5	Eukaryotic translation initiation factor 3 subunit A	16
12	A0A2H1VIP1	Eukaryotic translation initiation factor 3 subunit B	15
13	A0A2H1X138	Eukaryotic translation initiation factor 3	7
14	A0A2H1WLF0	Prohibitin	8
15	A0A0G2YN85	Actin	14
16	A0T1L9	Moesin	12
17	E9KHJ9	Dynamin (Fragment)	2
18	A0A2H1VNQ1	sorting nexin-6	12
19	A0A2H1WYS6	general vesicular transport factor p115-like	10
20	A0A1U9WTL4	Scavenger receptor SR-C-like protein	3
21	A0A2H1V6K0	Kinesin-like protein	6
22	A0A2H1V2Z5	AP-2 complex subunit alpha	16
23	A0A2H1V5C0	T-complex protein 1	21
24	J7EJI5	Elongation factor 1-alpha	12
25	K9RZR5	ATP synthase	19
26	A0A2H1WYC1	DNA helicase	18
27	A0A0K0LG46	Cytochrome c oxidase	3
28	A0A2H1VIA1	26S proteasome non-ATPase regulatory subunit	10
29	H6WC44	Calcium-transporting ATPase	13
30	A0A0S2MU13	CRM1	6
31	Q8ISS0	ATP-binding cassette protein	2
32	A0A222AIX1	Cullin-3	12
33	I7FV58	Ubiquitin	4
34	G3LZX7	Vacuolar protein sorting-associating protein	6
35	A0A2H1WK95	Structural maintenance of chromosomes protein	21
36	A0A2H1V2V6	MICOS complex subunit MIC60	16
37	A0A2H1WY01	Replication protein A subunit	5
38	A0A2H1VJ44	Replication factor C subunit 1	17
39	A0A5Q0TYZ7	Multidrug resistance-associated protein 4-like protein	11
40	A0A2H1W1A4	ER lumen protein-retaining receptor	2
41	A0A0P0IVE9	Dm0-like lamin	15
42	Q8MYA5	Proliferating cell nuclear antigen	7
43	A0A2H1W1X2	Signal recognition particle 54 kDa protein	11
44	A0A222AJ18	Coronin	3
45	A0A2H1WHJ0	FK506-binding protein	7
46	A0A2H1WG97	Calcium load-activated calcium channel	2
47	G9BRX4	Relish	6
48	A0A2H1V348	Cytosolic Fe-S cluster assembly factor NUBP1 homolog	3
49	A0A2H1W649	Peroxisomal membrane protein PEX16	7
50	A0A2H1VJZ7	FACT complex subunit SSRP1	10
